# Supplementary material for: Comparison of Oleogels Obtained by Emulsion Template Method Using Low Molecular Weight Hydroxypropyl Methylcellulose (HPMC) with Fish and Vegetable Oils
Source: Gels. 2026 Apr 8;12(4):319. doi: 10.3390/gels12040319 (PMC13115469; doi:10.3390/gels12040319)
Supplement: Supplementary file 1 [file gels-12-00319-s001.zip]

Archive with 1 entries (1 files):
- gels-4223750-supplementary.pdf
